# Supplementary material for: Comparison Evaluation of the Biological Effects of Sterigmatocystin and Aflatoxin B1 Utilizing SOS-Chromotest and a Novel Zebrafish (Danio rerio) Embryo Microinjection Method
Source: Toxins (Basel). 2022 Mar 31;14(4):252. doi: 10.3390/toxins14040252 (PMC9027791; doi:10.3390/toxins14040252)
Supplement: Supplementary file 1 [file toxins-14-00252-s001.zip]

Archive with 1 entries (1 files):
- toxins-1624155-suppl-update.pdf
